# Supplementary material for: Construction of Carbon Nanofiber-Wrapped SnO2 Hollow Nanospheres as Flexible Integrated Anode for Half/Full Li-Ion Batteries
Source: Nanomaterials (Basel). 2023 Jul 31;13(15):2226. doi: 10.3390/nano13152226 (PMC10421331; doi:10.3390/nano13152226)
Supplement: Supplementary file 1 [file nanomaterials-13-02226-s001.zip]

Archive with 1 entries (1 files):
- nanomaterials-2513581-supplementary.pdf
